# Supplementary material for: Unseparated Olive Pruning Waste as a Sustainable Feedstock: DoE-Optimized Extracts with Antioxidant Activity Equivalent to Isolated Leaves
Source: Antioxidants (Basel). 2025 Nov 29;14(12):1441. doi: 10.3390/antiox14121441 (PMC12729310; doi:10.3390/antiox14121441)
Supplement: Supplementary file 1 [file antioxidants-14-01441-s001.zip]

Archive with 1 entries (1 files):
- antioxidants-3974840-supplementary.pdf
